# Supplementary material for: The short-term effects of the implementation of the "Treat All" guidelines on ART service delivery costs in Namibia
Source: PLoS One. 2020 Jan 27;15(1):e0228135. doi: 10.1371/journal.pone.0228135 (PMC6984719; doi:10.1371/journal.pone.0228135)
Supplement: S1 Data — (XLSX) [file pone.0228135.s001.xlsx]

## Sheet: Menu
	Cost of ART in Namibia - Example costing workbook
			About the ART Unit Costing Model
	Background Information		This model was used as a tool for this study to calculate unit costs for faciliities treating ARV patients in Namibia. The data contained within this model is an illustrative example of the data collected to indicate how the calculations were performed (a complete collection of the raw data from all facilities was also provided by the authors to PLOS One).
	Facility Information
	Share of Facility Time Devoted to ART
	Personnel Costs
	Cost Inputs- Personnel
	Direct Cost- Personnel		On this project the model was used for both calculations before the launch of
	Drugs and Supplies		Test All and in the year subsequent to this launch.
	Direct Cost- Drugs and Supplies
	Cost Inputs- Drugs and Supplies
	Direct Costs - Laboratory
	Training
	Direct Cost- Training
	Transport
	Dirrect Cost - Transport
	Indirect Costs
	Indirect Cost- Capital
	Indirect Cost- Overheads
	View Results
	Unit Cost Calculation

## Sheet: Lists
	Facility type	Clinical staff - Permanent employees
	Public Hospital	24.1. Chief Medical Officer
	NGO Hospital	24.2. Chief Registered Nurse/Medical Assistant/Clinical Officer
	Private Provider	24.3. Clerk
	Public Clinic	24.4 Enrolled Nurse
	NGO Clinic	24.5 Enrolled Nurse Midwife
	Mobile Clinic	24.6 General Practitioner
		24.7 Gynecologist
		24.8 HTC Counsellor
		24.9 Intern
		24.10 Lab Technician
		24.11 Lab Supervisor
		24.12 Medical Officer
		24.13 Pediatrician
		24.14 Pharmacist
		24.15 Pharmacy Assistant
		24.16 Principal Registered Nurse/Medical Assistant/Clinical Officer
		24.17 Receptionist/ Secretary
		24.18 Registered Nurse
		24.19 Registered Nurse Midwife
		24.20 Senior Control Registered Nurse/Medical Assistant/Clinical Officer
		24.21 Senior Medical Officer
		24.22 Senior Registered Nurse
		24.23 Student Registered Nurse/Medical Assistant/Clinical Officer
		24.24 Health Extention Workers
		24.25 Health Assistants
		24.24 Social Worker
		Matron
		PHC Supervisor
		24 Senior Pharmacy Assistant
		Clinical staff - Sub-contracted
		25.1. Chief Medical Officer
		25.2. Chief Registered Nurse/Medical Assistant/Clinical Officer
		25.3. Clerk
		25.4. Enrolled Nurse
		25.5 Enrolled Nurse Midwife
		25.6 General Practitioner
		25.7 Gynecologist
		25.8 Health Assistants
		25.9 Intern
		25.10 Lab Technician
		25.11 Lab Supervisor
		25.12 Medical Officer
		25.13 Pediatrician
		25.14 Pharmacist
		25.15 Pharmacy Assistant
		25.16 Principal Registered Nurse/Medical Assistant/Clinical Officer
		25.17 Receptionist/ Secretary
		25.18 Registered Nurse
		25.19 Registered Nurse Midwife
		25.20 Senior Control Registered Nurse/Medical Assistant/Clinical Officer
		25.21 Senior Medical Officer
		25.22 Senior Registered Nurse/Medical Assistant/Clinical Officer
		25.23 Student Registered Nurse/Medical Assistant/Clinical Officer
		25.24 Clinical Mentor
		25.25 Nurse Mentor
		25.24 M&E Officer
		25.25 Health worker
		24.24 HIV Counsellers/ Health Assistants
		25.24 Default Tracer
		25.25 District M & E
		Add additional staff positions
		Add additional staff positions
		Add additional staff positions
		Add additional staff positions
		Add additional staff positions

## Sheet: Facility information
	Facility Information
	Essential cells that should be completed
	Default data cells that can be changed if information is available
	Name of Facility	Katere Clinic
	Province	Kavango
	Region / District	Nyangana
	Standard working days	221
	Total annual work days	260
	Leave days	20
	Public holidays	13
	Sick days on average	6
	Type/ownership of facility	Public Clinic
	NOTE:
	XXXXX clinic is located in the village,100 km from Rundu town. It's about 7 km from the tared road and it's surrounded by traditional houses.

## Sheet: Share of Facility Time
	Share of Facility Time Devoted to the ART Programme
	Essential cells that should be completed
	Formula cells that cannot be edited
	Facility - Total and ART visits
	Number of in-patients
	Average number of in-patient days
	Number of out-patient visits per year	3205						In-patient equivalent - Nyangana district hospital	58272.8
	Equivalency ratio	4.6035						Number of outpatients in the whole district (Nyangana)	43445
	Equivalent cases	3205						Share of total district visits - this facility	0.0315087
	Number of ART visits per year	740
	Number of adult ART visits per year	683
	Number of paediatric visits per year	57
	ART visits as a share of total facility equivalent visits	0.230889	Adult	0.922973	Paediatrics	0.077027
		Adult visits		Paediatric visits
		2017/18	2016/17	2017/18	2016/17
	2017-04-01	45		5
	2017-05-01	46		4
	2017-06-01	62		4
	2017-07-01	37		6
	2017-08-01	65		6
	2017-09-01	63		5
	2017-10-01	48		5
	2017-11-01	61		7
	2017-12-01	50		0
	2018-01-01	72		7
	2018-02-01	70		5
	2018-03-01	64		3
	Total	683		57
	Facility - Total ART patients							Notes:
	Number of ART patients - average	191.167		15		206.167
		Adult patients		Paediatric patients
		2017/18	2016/17	2017/18	2016/17
	2017-04-01	185		14
	2017-05-01	185		14
	2017-06-01	185		14
	2017-07-01	187		14
	2017-08-01	190		14
	2017-09-01	190		14
	2017-10-01	191		14
	2017-11-01	194		14
	2017-12-01	195		14
	2018-01-01	196		15
	2018-02-01	198		15
	2018-03-01	198		15
	Total	191.167		15

## Sheet: Direct Cost - Personnel
	Direct Cost- Permanent clinical staff
	Essential cells that should be completed
	Default data cells that can be changed if information is available
	Personnel Type	# of staff	% of time allocated to ART	Working days per year	Other adjustments							Number of days worked on ART per annum	Not used	Not used	Contract Staff
	FACILITY
	24.19 Registered Nurse Midwife	1	0.27	221	1							59.67
	25.8 Health Assistants	1	0.5	221	1							110.5			Y
				221	1							0
				221	1							0
				221	1							0
				221	1							0
				221	1							0
				221	1							0
				221	1							0
				221	1							0
				221	1							0
				221	1							0
				221	1							0
				221	1							0
				221	1							0
				221	1							0

## Sheet: Salary scales
	Direct Cost- Permanent clinical staff
	Essential cells that should be completed
	Default data cells that can be changed if information is available
	Where notches were not provided
	Salary scale (annual)	Lowest notch / step	Highest notch/ step	Average	Benefits %	Benefits value	Incentive / NGO rate	Cost to government
	Grade 1A	663373	703975	683674	0.33	909286		909286
	Grade 1B	650365	690172	670268	0.33	891457		891457
	Grade 1C	625110	663373	644242	0.33	856841		856841
	Grade 1	600837	637612	619224	0.33	823569		823569
	Grade 2	555080	589055	572068	0.33	760850		760850
	Grade 3	512809	544196	528502	0.33	702908		702908
	Grade 4	478220	502753	490486	0.33	652347		652347
	Grade 5	400001	478220	439110	0.33	584017		584017
	Grade 6	328139	392158	360148	0.33	478998		478998
	Grade 7	269189	321707	295448	0.33	392946		392946
	Grade 8	220828	263911	242370	0.33	322351		322351
	Grade 9	177193	212527	194860	0.33	259164		259164
	Grade 10	147485	176895	162190	0.33	215713		215713
	Grade 11	112965	147485	130225	0.33	173199		173199
	Grade 12	99633	119501	109567	0.33	145724		145724
	Grade 13	72556	94349	83452.5	0.33	110992		110992
	Grade 14	54682	71105	62893.5	0.33	83648.4		83648.4
	Grade 15	35777	46521	41149	0.33	54728.2		54728.2
	Salary scale (annual)	Notch / step value	Do not use	Annual value	Benefits %	Benefits value	Incentive	Cost to government
	Where notches were provided
	Grade 1A/N1	663373		663373	0.33	882286		882286
	Grade 1A/N2	676641		676641	0.33	899933		899933
	Grade 1A/N3	690172		690172	0.33	917929		917929
	Grade 1A/N4	703975		703975	0.33	936287		936287
	Grade 1B/N1	650365		650365	0.33	864985		864985
	Grade 1B/N2	663373		663373	0.33	882286		882286
	Grade 1B/N3	676641		676641	0.33	899933		899933
	Grade 1B/N4	690172		690172	0.33	917929		917929
	Grade 1C/N1	625110		625110	0.33	831396		831396
	Grade 1C/N2	637612		637612	0.33	848024		848024
	Grade 1C/N3	650365		650365	0.33	864985		864985
	Grade 1C/N4	663373		663373	0.33	882286		882286
	Grade 1/N1	600837		600837	0.33	799113		799113
	Grade 1/N2	612853		612853	0.33	815094		815094
	Grade 1/N3	625110		625110	0.33	831396		831396
	Grade 1/N4	637612		637612	0.33	848024		848024
	Grade 2/N1	555080		555080	0.33	738256		738256
	Grade 2/N2	566182		566182	0.33	753022		753022
	Grade 2/N3	577505		577505	0.33	768082		768082
	Grade 2/N4	589055		589055	0.33	783443		783443
	Grade 3/N1	512809		512809	0.33	682036		682036
	Grade 3/N2	523064		523064	0.33	695675		695675
	Grade 3/N3	533526		533526	0.33	709590		709590
	Grade 3/N4	544196		544196	0.33	723781		723781
	Grade 4/N1	478220		478220	0.33	636033		636033
	Grade 4/N2	483231		483231	0.33	642697		642697
	Grade 4/N3	492869		492869	0.33	655516		655516
	Grade 4/N4	502753		502753	0.33	668661		668661
	Grade 5/N1	400001		400001	0.33	532001		532001
	Grade 5/N2	408001		408001	0.33	542641		542641
	Grade 5/N3	416161		416161	0.33	553494		553494
	Grade 5/N4	424484		424484	0.33	564564		564564
	Grade 5/N5	432973		432973	0.33	575854		575854
	Grade 5/N6	441633		441633	0.33	587372		587372
	Grade 5/N7	450465		450465	0.33	599118		599118
	Grade 5/N8	459475		459475	0.33	611102		611102
	Grade 5/N9	468664		468664	0.33	623323		623323
	Grade 5/N10	478220		478220	0.33	636033		636033
	Grade 6/N1	328139		328139	0.33	436425		436425
	Grade 6/N2	334703		334703	0.33	445155		445155
	Grade 6/N3	341397		341397	0.33	454058		454058
	Grade 6/N4	348225		348225	0.33	463139		463139
	Grade 6/N5	355189		355189	0.33	472401		472401
	Grade 6/N6	362292		362292	0.33	481848		481848
	Grade 6/N7	369539		369539	0.33	491487		491487
	Grade 6/N8	376929		376929	0.33	501316		501316
	Grade 6/N9	384469		384469	0.33	511344		511344
	Grade 6/N10	392158		392158	0.33	521570		521570
	Grade 7/N1	269189		269189	0.33	358021		358021
	Grade 7/N2	274573		274573	0.33	365182		365182
	Grade 7/N3	280064		280064	0.33	372485		372485
	Grade 7/N4	285666		285666	0.33	379936		379936
	Grade 7/N5	291380		291380	0.33	387535		387535
	Grade 7/N6	297206		297206	0.33	395284		395284
	Grade 7/N7	303151		303151	0.33	403191		403191
	Grade 7/N8	309213		309213	0.33	411253		411253
	Grade 7/N9	315399		315399	0.33	419481		419481
	Grade 7/N10	321707		321707	0.33	427870		427870
	Grade 8/N1	220828		220828	0.33	293701		293701
	Grade 8/N2	225245		225245	0.33	299576		299576
	Grade 8/N3	229749		229749	0.33	305566		305566
	Grade 8/N4	234345		234345	0.33	311679		311679
	Grade 8/N5	239033		239033	0.33	317914		317914
	Grade 8/N6	243812		243812	0.33	324270		324270
	Grade 8/N7	248689		248689	0.33	330756		330756
	Grade 8/N8	253663		253663	0.33	337372		337372
	Grade 8/N9	258736		258736	0.33	344119		344119
	Grade 8/N10	263911		263911	0.33	351002		351002
	Grade 9/N1	177193		177193	0.33	235667		235667
	Grade 9/N2	180810		180810	0.33	240477		240477
	Grade 9/N3	184500		184500	0.33	245385		245385
	Grade 9/N4	188264		188264	0.33	250391		250391
	Grade 9/N5	192107		192107	0.33	255502		255502
	Grade 9/N6	196027		196027	0.33	260716		260716
	Grade 9/N7	200028		200028	0.33	266037		266037
	Grade 9/N8	204110		204110	0.33	271466		271466
	Grade 9/N9	208275		208275	0.33	277006		277006
	Grade 9/N10	212527		212527	0.33	282661		282661
	Grade 10/N1	147485		147485	0.33	196155		196155
	Grade 10/N2	150496		150496	0.33	200160		200160
	Grade 10/N3	153567		153567	0.33	204244		204244
	Grade 10/N4	156701		156701	0.33	208412		208412
	Grade 10/N5	159899		159899	0.33	212666		212666
	Grade 10/N6	163163		163163	0.33	217007		217007
	Grade 10/N7	166493		166493	0.33	221436		221436
	Grade 10/N8	169890		169890	0.33	225954		225954
	Grade 10/N9	173357		173357	0.33	230565		230565
	Grade 10/N10	176895		176895	0.33	235270		235270
	Grade 11/N1	112965		112965	0.33	150243		150243
	Grade 11/N2	125476		125476	0.33	166883		166883
	Grade 11/N3	128037		128037	0.33	170289		170289
	Grade 11/N4	130650		130650	0.33	173764		173764
	Grade 11/N5	133316		133316	0.33	177310		177310
	Grade 11/N6	136036		136036	0.33	180928		180928
	Grade 11/N7	138812		138812	0.33	184620		184620
	Grade 11/N8	141645		141645	0.33	188388		188388
	Grade 11/N9	144536		144536	0.33	192233		192233
	Grade 11/N10	147485		147485	0.33	196155		196155
	Grade 12/N1	99633		99633	0.33	132512		132512
	Grade 12/N2	101667		101667	0.33	135217		135217
	Grade 12/N3	103741		103741	0.33	137976		137976
	Grade 12/N4	105859		105859	0.33	140792		140792
	Grade 12/N5	108019		108019	0.33	143665		143665
	Grade 12/N6	110223		110223	0.33	146597		146597
	Grade 12/N7	112473		112473	0.33	149589		149589
	Grade 12/N8	114768		114768	0.33	152641		152641
	Grade 12/N9	117110		117110	0.33	155756		155756
	Grade 12/N10	119501		119501	0.33	158936		158936
	Grade 13/N1	72556		72556	0.33	96499.5		96499.5
	Grade 13/N2	74038		74038	0.33	98470.5		98470.5
	Grade 13/N3	75548		75548	0.33	100479		100479
	Grade 13/N4	77090		77090	0.33	102530		102530
	Grade 13/N5	78663		78663	0.33	104622		104622
	Grade 13/N6	80268		80268	0.33	106756		106756
	Grade 13/N7	81907		81907	0.33	108936		108936
	Grade 13/N8	83579		83579	0.33	111160		111160
	Grade 13/N9	85284		85284	0.33	113428		113428
	Grade 13/N10	87025		87025	0.33	115743		115743
	Grade 13/N11	88800		88800	0.33	118104		118104
	Grade 13/N12	90612		90612	0.33	120514		120514
	Grade 13/N13	92463		92463	0.33	122976		122976
	Grade 13/N14	94349		94349	0.33	125484		125484
	Grade 14/N1	54682		54682	0.33	72727.1		72727.1
	Grade 14/N2	55798		55798	0.33	74211.3		74211.3
	Grade 14/N3	56937		56937	0.33	75726.2		75726.2
	Grade 14/N4	58099		58099	0.33	77271.7		77271.7
	Grade 14/N5	59285		59285	0.33	78849.1		78849.1
	Grade 14/N6	60494		60494	0.33	80457		80457
	Grade 14/N7	61728		61728	0.33	82098.2		82098.2
	Grade 14/N8	62988		62988	0.33	83774		83774
	Grade 14/N9	64274		64274	0.33	85484.4		85484.4
	Grade 14/N10	65585		65585	0.33	87228.1		87228.1
	Grade 14/N11	66923		66923	0.33	89007.6		89007.6
	Grade 14/N12	68290		68290	0.33	90825.7		90825.7
	Grade 14/N13	69685		69685	0.33	92681.1		92681.1
	Grade 14/N14	71105		71105	0.33	94569.7		94569.7
	Grade 15/N1	35777		35777	0.33	47583.4		47583.4
	Grade 15/N2	36506		36506	0.33	48553		48553
	Grade 15/N3	37251		37251	0.33	49543.8		49543.8
	Grade 15/N4	38011		38011	0.33	50554.6		50554.6
	Grade 15/N5	38788		38788	0.33	51588		51588
	Grade 15/N6	39579		39579	0.33	52640.1		52640.1
	Grade 15/N7	40386		40386	0.33	53713.4		53713.4
	Grade 15/N8	41211		41211	0.33	54810.6		54810.6
	Grade 15/N9	42051		42051	0.33	55927.8		55927.8
	Grade 15/N10	42909		42909	0.33	57069		57069
	Grade 15/N11	43784		43784	0.33	58232.7		58232.7
	Grade 15/N12	44678		44678	0.33	59421.7		59421.7
	Grade 15/N13	45591		45591	0.33	60636		60636
	Grade 15/N14	46521		46521	0.33	61872.9		61872.9

## Sheet: Cost Inputs - Personnel
	Cost Inputs- Personnel
	Essential cells that should be completed
	Default data cells that can be changed if information is available
	HEALTH CENTRE
	HC - Auxiliary/Attendant	0					0.38	1	30	0.08	0.17
	HC - Nurse/Midwife	1					0.5	1.5	3.75	0.08	0.17
	HC - General Physician	0.5					0	0	4	0	0
	HC - Obstetrician	0					0	0	0	0	0
	HC - Paediatrician	0					0	0	0	0	0
	HC - Anaesthesist	0					0	0	0.67	0	0
	HC - Lab Technician	0.67					0.67	0.67	0.27	0	0
	CLINICAL STAFF SALARY
	Personnel Type	Grade / notch	Salary per Year	Benefits per Year	Salary (incl. Benefits) per Year	Standard travel allowance	Adjustment for NGO rate	In-Service Training	TOTAL cost
	24.19 Registered Nurse Midwife	Grade 8	322351	0	322351	0		0	322351
	25.8 Health Assistants	Grade 13	110992	0	110992	0		0	110992
	0		#N/A	#N/A	#N/A	0		0	#N/A
	0		#N/A	#N/A	#N/A	0		0	#N/A
	0		#N/A	#N/A	#N/A	0		0	#N/A
	0		#N/A	#N/A	#N/A	0		0	#N/A
	0		#N/A	#N/A	#N/A	0		0	#N/A
	0		#N/A	#N/A	#N/A	0		0	#N/A
	0		#N/A	#N/A	#N/A	0		0	#N/A
	0		#N/A	#N/A	#N/A	0		0	#N/A
	0		#N/A	#N/A	#N/A	0		0	#N/A
	0		#N/A	#N/A	#N/A	0		0	#N/A
	0		#N/A	#N/A	#N/A	0		0	#N/A
	0		#N/A	#N/A	#N/A	0		0	#N/A
	STAFF UNIT COST CALCULATION
	Personnel Type	Staff cost per day	Total ART cost by staff category	Staff cost per ART unit
	24.19 Registered Nurse Midwife	1458.6	87034.9	422.158
	25.8 Health Assistants	502.225	55495.9	269.18
	0	0	0	0
	0	0	0	0
	0	0	0	0
	0	0	0	0
	0	0	0	0
	0	0	0	0
	0	0	0	0
	0	0	0	0
	0	0	0	0
	0	0	0	0
	0	0	0	0
	0	0	0	0
	0	0	0	0
	TOTAL CLINICAL EMPLOYEE COST PER PATIENT			691.338

## Sheet: Cost Inputs - Drug & Supplies
	Cost Inputs- Drug & Supplies
	Essential cells that should be completed						Procurement %		0											Reference to distribution costs in country
	Default data cells that can be changed if information is available			Source 1	Source 2 CMS		Distribution %		0											Cost of DTTU informed push system for 11 Family Planning + 44 Primary Health Care commodities: $ 0.217 by $1 of commodities distributed
	Drugs and Commodities for ART Patients	Supplier	Stock Number	Pack Price (N$)	Pack Price (N$)		Units per price	Final pack price	Unit Cost		Queries comments									Cost of NatPharm Pull system for 11 Family Planning + 44 Primary Health Care commodities: $ 0.243 by $1 of commodities distributed
	General ART commodities and supplies
	39.1 Gloves			45.62			50	45.62	0.9124											Average distribution cost for health commodities in Zimbabwe: 23% of the value of commodities distributed.
	39.2 Masks			40.2945			200	40.2945	0.201473											Reference: MOHCW/USAID DELIVER PROJECT “Zimbabwe: Supply Chain Costing of Health Commodities”, 2010
	39.3 Data forms						1	0	0
	39.4 Needles			299.08			100	299.08	2.9908
	39.5 Sharps bins (disposable)			26.16			1	26.16	26.16
	39.6 STI Kits						1	0	0
	39.7 Syringes			3.12	0.39		1	3.12	3.12
	39.8 Lotions/ Dressing / Creams (enter specific names here)						1	0	0
	39.9 Linen saver			395.058			200	395.058	1.97529
	Vacutainer				3.5		100	3.5	0.035
	Lancets						1	0	0
	Methylated Spirits			190			1	190	190
	Chloride Disinfectant			71.92			1	71.92	71.92
	Cotton Wool Ball			33.36			1	33.36	33.36
	Gloves (sterile)			2.59			1	2.59	2.59
							1	0	0
	ARV Combinations (Unit costs below)
	40.1 AZT/3TC/NVP		FDC		1255.6		1	1255.6	1255.6
	40.2 ABC/3TC/EFV				3109.8		1	3109.8	3109.8
	40.3 TDF/3TC/NVP				1014.7		1	1014.7	1014.7
	40.4 AZT/3TC/EFV-paeds				1951.18	Child	1	1951.18	1951.18
	40.5 ABC/3TC/EFV-paeds				2367.24	Child	1	2367.24	2367.24
	40.6 TDF/FTC/EFV		FDC		1292.1		1	1292.1	1292.1
	40.7 TDF/3TC/EFV				1197.2		1	1197.2	1197.2
	40.8 AZT/3TC/EFV				2270.3		1	2270.3	2270.3
	40.9 D4T/3TC/EFV				1343.2		1	1343.2	1343.2
	40.10 D4T/3TC/NVP						1	0	0
	40.11 ABC/3TC/LPV-R				3505.58		1	3505.58	3505.58
	40.12 AZT/3TC/NPV - paeds.			1496.84		Child	1	1496.84	1496.84
	40.13 TDF/ 3TC/Lpv-R				4044.2		1	4044.2	4044.2
	40.14 AZT/3TC/ABC/LPV/r				7818.3		1	7818.3	7818.3
	40.15 AZT/3TC/LPV_R				4460.3		1	4460.3	4460.3
	40.16 TDF/AZT/3TC/LPV_R				4356.28		1	4356.28	4356.28
	Other regimens				3500		1	3500	3500
							1	0	0
	Non ARV pharmaceuticals
	41.1 Cotrimoxazole 40/200MG/5ML		Interview used	3780	74.76		1	3780	3780
	41.2 Fluconazole 200MG CAPS						28		0
	ISONIAZID (INH) 100MG TABS		Interview used	152.33	190.63		1	152.33	152.33
	MULTIVITAMIN TABS (5000)		Interview used	327	183.99		1	327	327
	NYSTATIN 100,000 UNITS SUSPN						1	0	0
	Amoxicillin		Interview used	910.17			1	910.17	910.17
	Cotrimoxazole 80+400MG Tabs		Interview used	78.65			1	78.65	78.65
	Flucanozole 50MG/5ML Oral						1		0
	Isoniazid INH 300MG TABS		Interview used	200.12			1	200.12	200.12
	MULTIVITAMIN SYR		Interview used	3.18			1	3.18	3.18
	Additional
	ELISA test						1		0		All test related costs excluded from this costing model
	Averon® HIV-1/2 rapid test kits						1	0	0
	Uni-Gold™ HIV rapid test kits						1		0
	Lancet, capillary tube and other minor consumables						1		0
	Rapid test kits						1		0
	Add additional items here:						1		0
	Add additional items here:						1		0
	Add additional items here:						1		0
	TEST ITEM						1		0

## Sheet: Direct Cost - Drugs & Supplies
Direct Costs- Drugs & Supplies													ART - Patient ratio
Essential cells that should be completed														Nyangana	1070
Default data cells that can be changed if information is available													0.161552	Katere	206.167
Intervention	Description of treatment line	Percent of patients receiving	Total units issued	Adjustment %	Inclusion flag	Total units costed	Unit cost	Annual cost	Average cost per patient at Facility		Hospital Foreign Exchange Requirements		Nyangana District Hospital
CONSUMABLES
General ART commodities
General ART commodities	39.1 Gloves (exam - disposable latex long) One pair	1		1	1	0	0	353.759	1.71589		0		2189.76
General ART commodities	39.2 Masks	1		1	1	0	0	24.53	0.118981		0		151.84
General ART commodities	39.5 Sharps bins (disposable)	1		1	1	0	0	50.7143	0.245987		0		313.92
General ART commodities	39.7 Syringes	1		1	1	0	0	0	0		0		0
General ART commodities	39.9 Linen saver	1		1	1	0	0	30.0623	0.145816		0		186.085
General ART commodities	Vacutainers	1		1	1	0	0	0	0		0		0
General ART commodities	39.4 Needles	1		1	1	0	0	966.337	4.68716		0		5981.6
General ART commodities		1		1	1	0	0	4.18418	0.0202952		#N/A		25.9
General ART commodities		1		1	1	0	0	0	0		#N/A		0
General ART commodities		1		1	1	0	0	0	0		#N/A		0
General ART commodities		1		1	1	0	0	0	0		#N/A		0
ARVs
ARVs	40.6 TDF/FTC/EFV	0.791	191.167	1	1	151.213	1292.1	195382			0
ARVs	40.7 TDF/3TC/EFV	0.053	191.167	1	1	10.1318	1197.2	12129.8			0
ARVs	40.1 AZT/3TC/NVP	0.077	191.167	1	1	14.7198	1255.6	18482.2			0
ARVs	40.3 TDF/3TC/NVP	0.043	191.167	1	1	8.22017	1014.7	8341			0
ARVs	40.8 AZT/3TC/EFV	0.011	191.167	1	1	2.10283	2270.3	4774.06			0
ARVs	40.16 TDF/AZT/3TC/LPV_R	0.006	191.167	1	1	1.147	4356.28	4996.65			0
ARVs	40.2 ABC/3TC/EFV	0.004	191.167	1	1	0.764667	3109.8	2377.96			0
ARVs	40.13 TDF/ 3TC/Lpv-R	0.007	191.167	1	1	1.33817	4044.2	5411.81			0
ARVs	40.14 AZT/3TC/ABC/LPV/r	0.001	191.167	1	1	0.191167	7818.3	1494.6			0
ARVs	Other regimens	0.007	191.167	1	1	1.33817	3500	4683.58			0
ARVs											#N/A
ARVs	40.12 AZT/3TC/NPV - paeds.	0.432	15	1	1	6.48	1496.84	9699.52			0
ARVs	40.5 ABC/3TC/EFV-paeds	0.16	15	1	1	2.4	2367.24	5681.38			0
ARVs	40.11 ABC/3TC/LPV-R	0.197	15	1	1	2.955	3505.58	10359			0
ARVs	40.4 AZT/3TC/EFV-paeds	0.029	15	1	1	0.435	1951.18	848.763			0
ARVs	Other regimens	0.182	15	1	1	2.73	3500	9555			0
											#N/A
	Average unit cost per patient at this facility							294217	1427.09
Non ARV pharmaceuticals													Nyangana District Hospital
Non ARV pharmaceuticals	41.1 Cotrimoxazole 40/200MG/5ML	1	1	1	1	1	0	610.665	2.962		0		3780
Non ARV pharmaceuticals	ISONIAZID (INH) 100MG TABS	1	1	1	1	1	0	24.6091	0.119365		0		152.33
Non ARV pharmaceuticals	MULTIVITAMIN SYR	1	1	1	1	1	0	383.245	1.85891		0		2372.28
Non ARV pharmaceuticals	Cotrimoxazole 80+400MG Tabs	1	1	1	1	1	0	152.472	0.739559		0		943.8
Non ARV pharmaceuticals	Amoxicillin	1	1	1	1	1	0	147.039	0.713206		0		910.17
Non ARV pharmaceuticals	MULTIVITAMIN TABS	1	1	1	1	1	0	316.964	1.53742		0		1962
Non ARV pharmaceuticals	Isoniazid INH 300MG TABS	1	1	1	1	1	0	1551.83	7.52704		0		9605.76
Non ARV pharmaceuticals		1	1	1	1	1	0	0	0		#N/A
Non ARV pharmaceuticals		1	1	1	1	1	0	0	0		#N/A
Non ARV pharmaceuticals		1	1	1	1	1	0	0	0		#N/A
Non ARV pharmaceuticals		1	1	1	1	1	0	0	0		#N/A
Non ARV pharmaceuticals		1	1	1	1	1	0	0	0		#N/A
Non ARV pharmaceuticals		1	1	1	1	1	0	0	0		#N/A
Non ARV pharmaceuticals		1	1	1	1	1	0	0	0		#N/A
Additional											#N/A
Additional	Rapid test kits	1	248	1	1	248	0	0	0		0
Additional		1	1	1	1	1	0	0	0		#N/A
Additional		1	1	1	1	1	0	0	0		#N/A
Additional		1	1	1	1	1	0	0	0		#N/A
		TOTAL UNIT COST PER ART PATIENT								1449.48
		TOTAL UNIT COST FROMM INGREDIENTS BASED CALCULATION
		TOTAL UNIT COSTS COMMODITIES AND PHARMACEUTUCALS								1449.48

## Sheet: Direct costs - Lab
Direct Costs- Laboratory tests
Essential cells that should be completed
Default data cells that can be changed if information is available
LABORATORY TEST COST CALCULATIONS
Total size of the sample at this facility		38
Number of ART patients at this facility - start of year		199
Number of ART patients at this facility - end of year		213	Paed's included	NA
Extrapolation factor		5.42544
Q16-23
List of laboratory tests	# of test recorded	Extrapolated number of tests	Unit costs per test N$	Estimated cost	Number of tests per patient
CD4	4	21.7018	368.6	7999.27	0.105263
Viral Load	26	141.061	1534.6	216473	0.684211
Creatinine	0	0	65.9	0	0
Blood Chemistry	0	0	140.18	0	0
Hemoglobin	0	0	32.8	0	0
TB - GeneXpert	0	0	455.1	0	0
TB Culture	0	0	258.8	0
TB Direct Microscopy		0	89.2	0
ALT		0	98.3	0
				0
		0		0
TOTAL ANNUAL RENTAL COST				224472
Unit cost per patient				1088.79

[truncated: 5 more sheets: Direct Cost - Training, Transport, Indirect Cost - Capital, Indirect Cost - Overheads, Unit Cost Calculation]
