# Supplementary material for: The short-term effects of the implementation of the "Treat All" guidelines on ART service delivery costs in Namibia
Source: PLoS One. 2020 Jan 27;15(1):e0228135. doi: 10.1371/journal.pone.0228135 (PMC6984719; doi:10.1371/journal.pone.0228135)
Supplement: S2 Data — (ZIP) [file pone.0228135.s002.zip]

Archive with 1 entries (1 files):
- Copy of Hospital Unit Cost Calculations_ALL_25022019.xlsx
