# Supplementary material for: The short-term effects of the implementation of the "Treat All" guidelines on ART service delivery costs in Namibia
Source: PLoS One. 2020 Jan 27;15(1):e0228135. doi: 10.1371/journal.pone.0228135 (PMC6984719; doi:10.1371/journal.pone.0228135)
Supplement: S2 Data — (ZIP) [file pone.0228135.s002.zip › Copy of Hospital Unit Cost Calculations_ALL_25022019.xlsx]

## Sheet: Unit Costs Wave 1 FDC 
UNIT COST CALCULATIONS																										Average
																								April 1 2016	14.82
Direct costs	Andara DH		Divundu		Katere		Nyangana		Okalongo HC		Omuthiya DH		Onandjokwe DH		Onayena HC		Oshikuku DH		Tsumeb DH		Average Cost	Average %		April 1 2017	13.41	14.115
Consumable supplies costs	1884.93	0.314011	1785.41	0.451305	1878.58	0.36618	1944.46	0.449469	2127.88	0.512329	1792.37	0.471392	1949.07	0.428864	2051.59	0.419062	1858.65	0.34501	1861.5	0.439675	1913.44	0.360626		April 1 2018	11.78	12.595
Personnel costs	3206.73	0.41	1441.06	0.28	1823.94	0.27	730.201	0.11	660.383	0.14	768.983	0.17	1190	0.21	1646.27	0.27	1055.59	0.195943	1147.33	0.22	1367.05	0.257647
Training costs	17.4191	0.00234481	171.55	0.0331353	0	0	38.6934	0.00725884	10.7098	0.00226588	4.68237	0.00100646	6.09422	0.00106262	187.784	0.0310956	41.4355	0.00769146	31.2573	0.00581259	50.9626	0.00960491
Transport	0	0	249.606	0.048212	975.261	0.149371	0	0	22.6443	0	0	0	0	0	141.148	0	0	0	0	0	138.866	0.026172
Laboratory costs	1779.29	0.239512	969.06	0.187177	716.631	0.11515	1251.96	0.250598	1392.01	0.279678	1571	0.337681	1856.57	0.348963	1616.94	0.267753	2173.74	0.4035	513.502	0.212191	1332.72	0.251178
Subtotal	6888.36	0.965868	4616.69	0.999829	5394.41	0.721895	3965.31	0.817326	4213.63	0.934273	4137.03	0.98008	5001.73	0.98889	5643.73	0.987911	5129.41	0.952145	3553.59	0.877679	4803.04
Indirect costs
Capital costs	38.7599	0.00521753	18.2202	0.00351928	26.4342	0.00404867	24.0725	0.00451596	11.5565	0.00244501	6.07317	0.00130541	10.1754	0.00177423	8.1298	0.00134623	6.34101	0.00117705	8.62427	0.00160377	15.8387	0.00298512
Maintenance and utility costs	207.318	0.0279074	166.195	0.032101	239.321	0.0366545	154.47	0.0593973	227.922	0.0482215	158.236	0.0340123	170.542	0.0297365	136.377	0.0225829	108.479	0.0201364	319.768	0.0830124	188.863	0.035595
Support personnel costs	377.949	0.05	42.7761	0.01	780.06	0.12	208.29	0.05	174.862	0.04	88.4352	0.02	103.011	0.02	252.245	0.04	106.117	0.0196979	355.385	0.07	248.913	0.0469126
Management and supervision costs	140.885	0.0155425	50.0208	0.01	11.3329	0.00173575	39.7768	0.04	48.377	0.01	20.2119	0	33.5921	0.01	0.958427	0	36.8674	0.0068435	110.3	0.0256999	49.2323	0.0092788		Control
Subtotal	764.912	0.0986675	277.212	0.0556203	1057.15	0.162439	426.609	0.153913	462.717	0.100666	272.957	0.0553177	317.32	0.0615107	397.71	0.0639292	257.804	0.0478548	794.077	0.180316	502.847			5305.89
TOTAL	7653.28	1.06454	4893.9	1.05545	6451.56	0.884334	4391.92	0.971239	4676.34	1.03494	4409.99	1.0354	5319.05	1.0504	6041.44	1.05184	5387.21	1	4347.67	1.05799	5305.89
																					Average unit cost in N$			375.904	USD
Consumable supplies costs	1884.93	0.314011	1785.41	0.451305	1878.58	0.36618	1944.46	0.449469	2127.88	0.512329	1792.37	0.471392	1949.07	0.428864	2051.59	0.419062	1858.65	0.2925	1861.5	0.439675	1913.44	0.360626	1920.28	135.997
Personnel costs	3206.73	0.41	1441.06	0.28	1823.94	0.27	730.201	0.11	660.383	0.14	768.983	0.17	1190	0.21	1646.27	0.27	1055.59	0.189359	1147.33	0.22	1367.05	0.257647	1098.11	77.7698
Training costs	17.4191	0.00234481	171.55	0.0331353	0	0	38.6934	0.00725884	10.7098	0.00226588	4.68237	0.00100646	6.09422	0.00106262	187.784	0.0310956	41.4355	0.0104049	31.2573	0.00581259	50.9626	0.00960491	25.6497	1.81655
Transport	0	0	249.606	0.048212	975.261	0.149371	0	0	22.6443	0	0	0	0	0.348963	141.148	0	0	0	0	0	138.866	0.026172	18.0528	1.27853
Laboratory costs	1779.29	0.239512	969.06	0.187177	716.631	0.11515	1251.96	0.250598	1392.01	0.279678	1571	0.337681	1856.57	0.00177423	1616.94	0.267753	2173.74	0.420091	513.502	0.212191	1332.72	0.251178	1621.2	114.816
Capital costs	38.7599	0.00521753	18.2202	0.00351928	26.4342	0.00404867	24.0725	0.00451596	11.5565	0.00244501	6.07317	0.00130541	10.1754	0.0297365	8.1298	0.00134623	6.34101	0.0015923	8.62427	0.00160377	15.8387	0.00298512	10.8768	0.770313
Maintenance and utility costs	207.318	0.0279074	166.195	0.032101	239.321	0.0366545	154.47	0.0593973	227.922	0.0482215	158.236	0.0340123	170.542	0.0147203	136.377	0.0225829	108.479	0.0272404	319.768	0.0830124	188.863	0.035595	177.927	12.601
Support personnel costs	377.949	0.05	42.7761	0.01	780.06	0.12	208.29	0.05	174.862	0.04	88.4352	0.02	103.011	0.02	252.245	0.04	106.117	0.0188358	355.385	0.07	248.913	0.0469126	161.001	11.4024
Management and supervision costs	140.885	0.0155425	50.0208	0.01	11.3329	0.00173575	39.7768	0.04	48.377	0.01	20.2119	0	33.5921	0.01	0.958427	0	36.8674	0.00585292	110.3	0.0256999	49.2323	0.0092788	44.5643	3.15611
	7653.28	1.06454	4893.9	1.05545	6451.56	1.06314	4391.92	0.971239	4676.34	1.03494	4409.99	1.0354	5319.05	1.06512	6041.44	1.05184	5387.21	0.965876	4347.67	1.05799	5305.89		5077.66
Number of patients	933	0.0409624	217	0.00952715	180	0.00790271	1267	0.0556263	3090	0.135663	3824	0.167889	6039	0.265136	790	0.0346841	4359	0.191377	2078	0.0912324	22777		5077.66	Weigted by volume
																							359.735	USD

## Sheet: Avg Cost per Patient
Average ART Cost per Patient per Hospital
	Drugs and commodities	Units	People	Lab	Total / unit cost						Comments
Andara	1884.93	933	3206.73	1779.29	7653.28						Please see below the line graph I would like you to create for each cost item, e.g. HR costs, mainteneace etc.
Divundu	1785.41	217	1441.06	969.06	4893.9						Right click on data points and add a trendline
Katere	1878.58	180	1823.94	716.631	6451.56
Nyangana	1944.46	1267	730.201	1251.96	4391.92
Okalongo	2127.88	3090	660.383	1392.01	4676.34
Omuthiya	1792.37	3824	768.983	1571	4409.99
Onandjokwe	1949.07	6039	1190	1856.57	5319.05
Onayena	2051.59	790	1646.27	1616.94	6041.44
Oshikuku	1858.65	4359	1055.59	2173.74	5387.21
Tsumeb	1861.5	2078	1147.33	513.502	4347.67
Average Cost Per Line Item
	Andara	Divundu	Katere	Nyangana	Okalongo	Omuthiya	Onandjokwe	Onayena	Oshikuku	Tsumeb		Row Labels	# of patients	Unit cost	Commodities	HR costs	Laboratory
Consumable supplies costs	1884.93	1785.41	1878.58	1944.46	2127.88	1792.37	1949.07	2051.59	1858.65	1861.5		Andara DH	932	7653.28	1884.93	3206.73	1779.29
Personnel costs	3206.73	1441.06	1823.94	730.201	660.383	768.983	1190	1646.27	1055.59	1147.33		Divundu	217	4893.9	1785.41	1441.06	969.06
Training costs	17.4191	171.55	0	38.6934	10.7098	4.68237	6.09422	187.784	41.4355	31.2573		Katere	180	6451.56	1878.58	1823.94	716.631
Transport	0	249.606	975.261	0	22.6443	0	0	141.148	0	0		Nyangana	1266	4391.92	1944.46	730.201	1251.96
Laboratory costs	1779.29	969.06	716.631	1251.96	1392.01	1571	1856.57	1616.94	2173.74	513.502		Okalongo HC	2934	4676.34	2127.88	660.383	1392.01
Capital costs	38.7599	18.2202	26.4342	24.0725	11.5565	6.07317	10.1754	8.1298	6.34101	8.62427		Omuthiya DH	3824	4409.99	1792.37	768.983	1571
Maintenance and utility costs	207.318	166.195	239.321	154.47	227.922	158.236	170.542	136.377	108.479	319.768		Onandjokwe DH	6039	5319.05	1949.07	1190	1856.57
Support personnel costs	377.949	42.7761	780.06	208.29	174.862	88.4352	103.011	252.245	106.117	355.385		Onayena HC	790	6041.44	2051.59	1646.27	1616.94
Management and supervision costs	140.885	50.0208	11.3329	39.7768	48.377	20.2119	33.5921	0.958427	36.8674	110.3		Oshikuku DH	3383	5387.21	1858.65	1055.59	2173.74
	7653.28	4893.9	6451.56	4391.92	4676.34	4409.99	5319.05	6041.44	5387.21	4347.67		Tsumeb DH	2078	4347.67	1861.5	1147.33	513.502
											Andara: Large number of staff and small ART patient group - approximately 800. Also 5 health assistants. 2 Pharmacy Assistants, 1 reg nurse but 3 enrolled nurses.
											Costs may not be represenative at facility level
											Significant lights and water and telephone bill, each one over $2 million for the year main reason for high cost
											Extremly low outpatient visits (3256) and ART patient numbers (180) is main reason for high cost when calculating the unit cost. By comparison, Divundu is also a small facility but few support saff allocated - only a cleaner but lists more direct staff. Staffing structures seem a little inconsistent. Also partly due to the allocation of staff members direct vs indirect.

## Sheet: Unit Costs Wave 2 FDC 
UNIT COST CALCULATIONS																	consistent
	Andara District		Andara District		Nyangana District		Nyangana District
Direct costs	Andara DH		Divundu		Katere		Nyangana		Okalongo HC		Omuthiya DH		Onandjokwe DH		Onayena HC		Oshikuku DH		Tsumeb DH		Average Cost	Average %
Consumable supplies costs	2043.22		1542.31		1449.48		1415.53		1873.66		1840.22		1615.29		1639.42		1598.92		1813.59		1683.16	0.366664
Personnel costs	1847.14		1993.19		691.338		870.21		380.139		769.154		1423.56		1693		677.063		465.365		1081.02	0.235491
Training costs	93.4264		24.1771		26.253		23.0966		3.41032		7.52444		9.91785		14.1632		13.6942		0		21.5663	0.00469805
Transport	0		173.018		853.057		0		24.8602		0		0		121.539		0		0		117.247	0.0255414
Laboratory costs	639.734		497.572		1088.79		1396.17		1144.13		1419.53		904.627		1245.46		1552.72		1490.02		1137.88	0.247877
Subtotal	4623.52	0	4230.27	0	4108.91	0	3705.01	0	3426.21	0	4036.43	0	3953.39	0	4713.58	0	3842.39	0	3768.98	0	4040.87
Indirect costs																										Wave2
Capital costs	29.9807		9.49653		57.4945		21.9561		4.53701		6.12453		4.2136		11.0784		8.06077		13.6041		16.6546	0.00362808
Maintenance and utility costs	216.238		236.194		421.19		100.574		121.922		92.5368		65.8253		209.763		122.765		67.8587		165.487	0.03605
Support personnel costs	738.446		78.2954		768.118		274.787		103.552		145.877		51.0594		669.768		149.344		132.622		311.187	0.0677896
Management and supervision costs	162.129		88.471		12.7743		25.893		41.7815		68.4911		18.9164		14.7448		25.0849		104.553		56.2839	0.012261		Control
Subtotal	1146.79	0	412.457	0	1259.58	0	423.21	0	271.793	0	313.03	0	140.015	0	905.354	0	305.255	0	318.638	0	549.612			4590.48
TOTAL	5770.31	0	4642.73	0	5368.49	0	4128.22	0	3698	0	4349.46	0	4093.41	0	5618.93	0	4147.65	0	4087.62	0	4590.48			364.469
																					Average unit cost in N$			325.22
Consumable supplies costs	2043.22	0.354091	1542.31	0.3322	1449.48	0.269997	1415.53	0.342891	1873.66	0.506669	1840.22	0.423092	1615.29	0.394608	1639.42	0.291767	1598.92	0.3855	1813.59	0.44368	1683.16	0.366664	1707.03	120.895
Personnel costs	1847.14	0.320111	1993.19	0.429315	691.338	0.128777	870.21	0.210796	380.139	0.102796	769.154	0.176839	1423.56	0.347768	1693	0.301302	677.063	0.16324	465.365	0.113847	1081.02	0.235491	947.009	67.0686
Training costs	93.4264	0.0161909	24.1771	0.00520751	26.253	0.00489021	23.0966	0.00559481	3.41032	0.000922205	7.52444	0.00172997	9.91785	0.00242288	14.1632	0.00252062	13.6942	0.00330169	0	0	21.5663	0.00469805	12.8615	0.910873
Transport	0	0	173.018	0.0372665	853.057	0.158901	0	0	24.8602	0.00672261	0	0	0	0	121.539	0.0216303	0	0	0	0	117.247	0.0255414	18.5286	1.31223
Laboratory costs	639.734	0.110866	497.572	0.107172	1088.79	0.202811	1396.17	0.338202	1144.13	0.309393	1419.53	0.326369	904.627	0.220996	1245.46	0.221655	1552.72	0.374361	1490.02	0.364521	1137.88	0.247877	1225.75	86.8097
Capital costs	29.9807	0.00519568	9.49653	0.00204546	57.4945	0.0107096	21.9561	0.00531854	4.53701	0.00122688	6.12453	0.00140811	4.2136	0.00102936	11.0784	0.00197161	8.06077	0.00194345	13.6041	0.00332812	16.6546	0.00362808	8.96738	0.635084
Maintenance and utility costs	216.238	0.0374743	236.194	0.0508739	421.19	0.0784559	100.574	0.0243627	121.922	0.0329697	92.5368	0.0212755	65.8253	0.0160808	209.763	0.0373315	122.765	0.0295987	67.8587	0.016601	165.487	0.03605	107.645	7.62356
Support personnel costs	738.446	0.127973	78.2954	0.0168641	768.118	0.143079	274.787	0.0665631	103.552	0.0280023	145.877	0.0335392	51.0594	0.0124736	669.768	0.119198	149.344	0.0360069	132.622	0.0324449	311.187	0.0677896	170.528	12.0771
Management and supervision costs	162.129	0.0280971	88.471	0.0190558	12.7743	0.0023795	25.893	0.00627221	41.7815	0.0112984	68.4911	0.0157471	18.9164	0.00462118	14.7448	0.00262414	25.0849	0.00604798	104.553	0.025578	56.2839	0.012261	46.3949	3.28576
	5770.31	1	4642.73	1	5368.49	1	4128.22	1	3698	1	4349.46	1	4093.41	1	5618.93	1	4147.65	1	4087.62	1	4590.48		4244.72	300.617
Number of patients	869	0.0391318	314	0.0141397	206	0.00927635	1070	0.048183	2814	0.126717	3615	0.162787	5894	0.265412	917	0.0412933	4270	0.192282	2238	0.100779	22207		4244.72	Weigted by volume
																					Total patients		337.016	USD		Wave1
Difference between Wave 1 and Wave 2
Direct costs	Andara DH		Divundu		Katere		Nyangana		Okalongo HC		Omuthiya DH		Onandjokwe DH		Onayena HC		Oshikuku DH		Tsumeb DH		Average Cost	Average %	% of wave 1 total
Consumable supplies costs	158.287		-243.101		-429.101		-528.926		-254.217		47.854		-333.773		-412.168		-259.725		-47.9086		-230.278	0.2664	-0.120347	-0.0434005
Personnel costs	-1359.59		552.132		-1132.6		140.008		-280.244		0.170619		233.558		46.7249		-378.523		-681.964		-286.033	0.330901	-0.209234	-0.0539086
Training costs	76.0073		-147.373		26.253		-15.5969		-7.29952		2.84207		3.82364		-173.621		-27.7413		-31.2573		-29.3962	0.0340074	-0.576821
Transport	0		-76.5873		-122.203		0		2.21589		0		0		-19.6089		0		0		-21.6183	0.0250095	-0.155678
Laboratory costs	-1139.55		-471.488		372.159		144.207		-247.873		-151.472		-951.944		-371.477		-621.028		976.521		-343.847	0.397784	-0.258004	-0.0648048
Subtotal	-2264.85	0	-386.417	0	-1285.49	0	-260.308	0	-787.417	0	-100.605	0	-1048.33	0	-930.15	0	-1287.02	0	215.391	0	-911.172		-0.189707
Indirect costs
Capital costs	-8.77922		-8.72365		31.0603		-2.11638		-7.01948		0.0513639		-5.96177		2.94857		1.71976		4.97981		0.815926	-0.000943915	0.0515148
Maintenance and utility costs	8.91995		69.999		181.869		-53.8957		-106		-65.6996		-104.716		73.3861		14.2858		-251.909		-23.3761	0.0270429	-0.123773
Support personnel costs	360.497		35.5193		-11.9423		66.4971		-71.3093		57.4422		-51.9513		417.523		43.2272		-222.763		62.274	-0.0720425	0.250184
Management and supervision costs	21.2438		38.4501		1.44142		-13.8838		-6.59554		48.2793		-14.6757		13.7864		-11.7825		-5.74703		7.05164	-0.00815778	0.143232
Subtotal	381.882	0	135.245	0	202.428	0	-3.39883	0	-190.924	0	40.0732	0	-177.305	0	507.644	0	47.4503	0	-475.439	0	46.7655		0.0930016
TOTAL	-1882.97	0	-251.172	0	-1083.07	0	-263.707	0	-978.341	0	-60.5317	0	-1225.64	0	-422.506	0	-1239.57	0	-260.047	0	-864.407		-0.162915
	-64		97		26		-197		-276		-209		-145		127		-89		160		-570	Number of patients
																					-0.0250252
																					If we look at direct staff and support staff together
		Phase I	Phase II																		-223.759	-0.138468
	Andara DH	0	0
	Nyangana DH	0	0.265412
	Omuthiya DH	0	0.100779
	Onanjokwe DH	0	4244.72
	Oshikuku DH	0	0.0391318
	Tsumeb DH	0	0
	Okalongo HC	305.255	4270
	Onayena HC	0	0
	Divundu clinic	0	0.048183
	Katere clinic	313.03	3615

## Sheet: Avg Cost per Patient wave2
Average ART Cost per Patient per Hospital
	Drugs and commodities	People	Lab	Total / unit cost	Units						Comments
Andara	2043.22	1847.14	639.734	5770.31	869						Please see below the line graph I would like you to create for each cost item, e.g. HR costs, mainteneace etc.	Row Labels	Phase II	Phase I
Divundu	1542.31	1993.19	497.572	4642.73	314						Right click on data points and add a trendline	Andara DH	5770.31	7653.28
Katere	1449.48	691.338	1088.79	5368.49	206							Nyangana	4128.22	4391.92
Nyangana	1415.53	870.21	1396.17	4128.22	1070							Omuthiya DH	4349.46	4409.99
Okalongo	1873.66	380.139	1144.13	3698	2814							Onandjokwe DH	4093.41	5319.05
Omuthiya	1840.22	769.154	1419.53	4349.46	3615							Oshikuku DH	4147.65	5387.21
Onandjokwe	1615.29	1423.56	904.627	4093.41	5894							Tsumeb DH	4087.62	4347.67
Onayena	1639.42	1693	1245.46	5618.93	917							Okalongo HC	3698	4676.34
Oshikuku	1598.92	677.063	1552.72	4147.65	4270							Onayena HC	5618.93	6041.44
Tsumeb	1813.59	465.365	1490.02	4087.62	2238							Divundu	4642.73	4893.9
												Katere	5368.49	6451.56
Average Cost Per Line Item
	Andara	Divundu	Katere	Nyangana	Okalongo	Omuthiya	Onandjokwe	Onayena	Oshikuku	Tsumeb		Row Labels	# of patients	Unit cost	Commodities	HR costs	Laboratory
Consumable supplies costs	2043.22	1542.31	1449.48	1415.53	1873.66	1840.22	1615.29	1639.42	1598.92	1813.59		Andara DH	869	5770.31	2043.22	1847.14	639.734
Personnel costs	1847.14	1993.19	691.338	870.21	380.139	769.154	1423.56	1693	677.063	465.365		Divundu	314	4642.73	1542.31	1993.19	497.572
Training costs	93.4264	24.1771	26.253	23.0966	3.41032	7.52444	9.91785	14.1632	13.6942	0		Katere	206	5368.49	1449.48	691.338	1088.79
Transport	0	173.018	853.057	0	24.8602	0	0	121.539	0	0		Nyangana	1070	4128.22	1415.53	870.21	1396.17
Laboratory costs	639.734	497.572	1088.79	1396.17	1144.13	1419.53	904.627	1245.46	1552.72	1490.02		Okalongo HC	2814	3698	1873.66	380.139	1144.13
Capital costs	29.9807	9.49653	57.4945	21.9561	4.53701	6.12453	4.2136	11.0784	8.06077	13.6041		Omuthiya DH	3615	4349.46	1840.22	769.154	1419.53
Maintenance and utility costs	216.238	236.194	421.19	100.574	121.922	92.5368	65.8253	209.763	122.765	67.8587		Onandjokwe DH	5894	4093.41	1615.29	1423.56	904.627
Support personnel costs	738.446	78.2954	768.118	274.787	103.552	145.877	51.0594	669.768	149.344	132.622		Onayena HC	917	5618.93	1639.42	1693	1245.46
Management and supervision costs	162.129	88.471	12.7743	25.893	41.7815	68.4911	18.9164	14.7448	25.0849	104.553		Oshikuku DH	4270	4147.65	1598.92	677.063	1552.72
	5770.31	4642.73	5368.49	4128.22	3698	4349.46	4093.41	5618.93	4147.65	4087.62		Tsumeb DH	2238	4087.62	1813.59	465.365	1490.02

## Sheet: Staff benefits
	Calculation of a the benefits %	(See submission from ANDARA and DIVUNDU)
			Basic	Housing	Transport	Remoteness	Pension	TOTAL benefit before PSMAS	Average before Medical AID	Medical Aid
	Registered nurse	8	243812	13080	7680	13800				10230
				0.0536479	0.0314997	0.056601	0.03	0.171749			0.0419586
														Weighting based on approximate split of salaries
	Enrolled Nurse	10	176895	10464	7680	13800				10230
				0.0591537	0.0434156	0.0780124	0.03	0.210582			0.0578309
	Pharmacist Assistant	10	147485	10464	7680	13800				10230
				0.0709496	0.0520731	0.0935688	0.03	0.246592	0.209641		0.069363	0.0563842	0.266025	0.7
	Health Assistant	13	90612	10464	7680	13800				10230
				0.115481	0.084757	0.152298	0.03	0.382536			0.112899
	Driver	12-1	91931	9600	7176	13800				10230
				0.104426	0.0780585	0.150113	0.03	0.362597	0.372567		0.111279	0.112089	0.484656	0.3	0.331614
	Cleaner	15-1	46521	7848	7680	13800				None
				0.168698	0.165087	0.29664	0.03	0.660425	0.660425
	Using middle notches for each grade
	Registered nurse	8	243812	13080	7680	13800				24000
				0.0536479	0.0314997	0.056601		0.141749		0.0984365
	Enrolled Nurse	10	163163	10464	7680	13800
				0.0641322	0.0470695	0.084578		0.19578
	Pharmacist Assistant	10	163163	10464	7680	13800
				0.0641322	0.0470695	0.084578		0.19578	0.177769
	Health Assistant	13	81907	10464	7680	13800
				0.127755	0.0937649	0.168484		0.390003
	Driver	12-1	108019	9600	7176	13800
				0.0888733	0.0664328	0.127755		0.283061	0.336532
	Cleaner	15	41211	7848	7680	13800
				0.190435	0.186358	0.334862		0.711655	0.711655

## Sheet: Pivot
Direct costs	Andara DH	Andara DH	Divundu	Divundu	Katere	Katere	Nyangana	Nyangana	Okalongo HC	Okalongo HC	Omuthiya DH	Omuthiya DH	Onandjokwe DH	Onandjokwe DH	Onayena HC	Onayena HC	Oshikuku DH	Oshikuku DH	Tsumeb DH	Tsumeb DH
Consumable supplies costs
Personnel costs
Training costs
Transport
Laboratory costs
Capital costs
Maintenance and utility costs
Support personnel costs
Management and supervision costs
	0	0	0	0	0	0	0	0	0	0	0	0	0	0	0	0	0	0	0	0
Number of patients
	Facility	Consumable supplies costs	Personnel costs	Training costs	Transport	Laboratory costs	Capital costs	Maintenance and utility costs	Support personnel costs	Management and supervision costs	Total	Number of patients		Row Labels	Sum of Number of patients	Sum of Total
	Andara DH										0			Andara DH		0
	Andara DH %										0			Divundu		0
	Divundu										0			Katere		0
	Divundu %										0			Nyangana		0
	Katere										0			Okalongo HC		0
	Katere %										0			Omuthiya DH		0
	Nyangana										0			Onandjokwe DH		0
	Nyangana %										0			Onayena HC		0
	Okalongo HC										0			Oshikuku DH		0
	Okalongo HC %										0			Tsumeb DH		0
	Omuthiya DH										0			Grand Total		0
	Omuthiya DH %										0
	Onandjokwe DH										0
	Onandjokwe DH %										0
	Onayena HC										0
	Onayena HC %										0
	Oshikuku DH										0
	Oshikuku DH %										0
	Tsumeb DH										0
	Tsumeb DH %										0

## Sheet: Analysis framework
	COMPARATIVE ANALYSIS
1	Distribution by cost category - values
2	Distribution by cost category - %
3	Unit cost by volume with fitted curve (log)
4	People cost by volume with fitted curve (log)
5	Drug cost by volume with fitted curve (log)
6	Lab cost by volume with fitted curve (log)
7	Movement in cost items and percentage movement
8	Proportional nanalysis of lab costs (see wave 2 table)
	SENSITIVITY ANALYSIS
1	Travel costs for outreach
2	Logistical costs

## Sheet: FTE&other
ART costs	Percentage allocation to ART regimens													Price			Quantity variance	Price variance	Combined	Total decrease	Other items
		Andara	Divundu	Katere	Nyangana	Okalongo	Omuthiya	Onandjokwe	Onayena	Oshikuku	Tsumeb	Average					Shift to TDF/FTC/EFV	Decrease in prices		Commodities
Wave 1	40.6 TDF/FTC/EFV	0.735	0.735	0.683	0.683	0.498	0.451359	0.755	0.755	0.395	0.78	0.647036		1682.65			22.0016	-317.65	-295.649	-230.278	65.3709	0.0388381	of total commodities cost
	40.7 TDF/3TC/EFV	0.005	0.005	0.108	0.108	0.256	0.211501	0.071	0.071	0.176	0.012	0.10235		1372.4
	40.1 AZT/3TC/NVP	0.082	0.082	0.111	0.111	0.091	0.135806	0.03	0.03	0.168	0.064	0.0904806		1460			Possible exchange impact on the price variance
	40.3 TDF/3TC/NVP	0.126	0.126	0.054	0.054	0.028	0.110893	0.062	0.062	0.107	0.054	0.0783893		1149.75			Average cost (weighted by reg. split)			1205.82
	40.8 AZT/3TC/EFV	0.015	0.015	0.015	0.015	0.054	0.0386368	0.008	0.008	0.098	0.036	0.0302637		1653.45			At Phase II exchange rate (USD)			95.738
																	At Phase I exchange rate			1351.34
Wave 2	40.6 TDF/FTC/EFV	0.798	0.798	0.791	0.791	0.809	0.748	0.752	0.752	0.738	0.831	0.7808		1292.1			Difference in N$			145.522
	40.7 TDF/3TC/EFV	0.002	0.002	0.053	0.053	0.025	0.039	0.037	0.037	0.057	0.003	0.0308		1197.2			Relates to the USD exchange rate			-0.458119
	40.1 AZT/3TC/NVP	0.055	0.055	0.077	0.077	0.034	0.076	0.025	0.025	0.069	0.043	0.0536		1255.6
	40.3 TDF/3TC/NVP	0.087	0.087	0.043	0.043	0.018	0.049	0.065	0.065	0.031	0.037	0.0525		1014.7
	40.8 AZT/3TC/EFV	0.017	0.017	0.011	0.011	0.02	0.019	0.006	0.006	0.04	0.027	0.0174		2270.3
	40.6 TDF/FTC/EFV	0.063	0.063	0.108	0.108	0.311	0.296641	-0.003	-0.003	0.343	0.051	0.133764		-390.55	-0.232104
	40.7 TDF/3TC/EFV	-0.003	-0.003	-0.055	-0.055	-0.231	-0.172501	-0.034	-0.034	-0.119	-0.009	-0.0715501		-175.2	-0.12766
	40.1 AZT/3TC/NVP	-0.027	-0.027	-0.034	-0.034	-0.057	-0.0598057	-0.005	-0.005	-0.099	-0.021	-0.0368806		-204.4	-0.14
	40.3 TDF/3TC/NVP	-0.039	-0.039	-0.011	-0.011	-0.01	-0.0618929	0.003	0.003	-0.076	-0.017	-0.0258893		-135.05	-0.11746
	40.3 TDF/3TC/NVP	0.002	0.002	-0.004	-0.004	-0.034	-0.0196368	-0.002	-0.002	-0.058	-0.009	-0.0128637		616.85	0.373068
People costs																	Quantity variance	Price variance	Combined	Total decrease	Other items
	Full time equivalents - clinical	Wave 1	Wave 2	Difference		Wage rates have increased by 9%											Decrease in staff time	Increase in average salary costs		Personnel
	Andara	16.1	7.9	-8.2		total direct staff costs	average cost per FTE	Total FTE	Total FTE / unit			Medium decline in paeds					-343.872	77.2784	-266.594	-286.033	-19.4389
	Divundu	1.8	1.8	0	W2	2.40061e+07	229394	104.65	0.00471248
	Katere	1.58	0.77	-0.81	W1	3.11373e+07	217121	143.41	0.00629626
	Nyangana	4.3	6.3	2		7.13115e+06	12273.7
	Okalongo	15	6.5	-8.5		22207	0.0565294					Large decline observed in paeds
	Omuthiya	16.6	14	-2.6		321.122
	Onandjokwe	44.7	41.5	-3.2
	Onayena	6.48	6.48	0
	Oshikuku	23.55	14	-9.55								Large decline observed in paeds
	Tsumeb	13.3	5.4	-7.9								Small increase
	Average	14.341	10.465	-3.876
				-0.270274	Decline
Lab costs																	Quantity variance	Price variance	Combined	Total decrease	Other items
		Andara	Divundu	Katere	Nyangana	Okalongo	Omuthiya	Onandjokwe	Onayena	Oshikuku	Tsumeb	Average	%				Increased # of tests	Decrease test prices		lab costs
Wave 1	CD4	0.124911	0.0636995	0.0687023	0.261917	0.0301508	0.20603	0.338374	0.0833333	0.0282764	0.134569	0.133996	0.0888138	37.1036	276.9		400.271	-339.991	60.2797	-343.847	-404.127
	Viral Load	0.635909	0.350347	0.267176	0.436528	0.522613	0.567839	0.65894	0.611111	0.82567	0.174939	0.505107	0.334789	1294.94	2563.7
	Creatinine	1.81688	0.414047	0.167939	0.887607	0.577889	0.824121	0.908268	0.416667	0.780428	0.403706	0.719755	0.477059	44.5528	61.9
	Clinical Chemistry - ALT	0	0										0	0	92.3
	Hb	0.0794886	0.0636995	0.0916031	0.218264	0.160804	0.291457	0.391802	0.0555556	0.0339316	0.112141	0.149875	0.099338	3.68692	24.6		1380.29
Wave 2	CD4	0.231433	0.223345	0.105263	0.153559	0.2	0.258883	0.152658	0.254545	0.347174	0.518103	0.244496	0.13964	90.1214	368.6
	Viral Load	0.339435	0.245679	0.684211	0.870165	0.655556	0.812183	0.523895	0.709091	0.87336	0.792393	0.650597	0.371577	1301.19	2000
	Creatinine	0.432008	0.44669	0	0.0511862	0.855556	1.03046	0.568999	0.836364	1.09577	1.08192	0.639895	0.365465	42.1691	65.9
	Clinical Chemistry - ALT	0	0										0	0	140.18
	Hb	0.154289	0.268014	0	0.0255931	0.244444	0.299492	0.180414	0.254545	0.374297	0.358101	0.215919	0.123318	7.08214	32.8
															Difference
	If the number of tests per patient have not changed much then what has facilitated the decline in lab costs?											Difference
												0.1105			91.7
												0.14549			-563.7
												-0.0798603			4
												0			47.88
												0.0660444			8.2
		20	25
		15	17
		300	425	125
	Quantity variance	5	15	75		Difference in quantity X the original price
	Price variance	25	2	50		Difference in price X new quantity
				125
